# Supplementary material for: A Cross-Sectional Study of the Satisfaction with, Adherence to, and Perspectives toward COVID-19 Preventive Measures among Public Health Students in Jazan, Saudi Arabia
Source: Int J Environ Res Public Health. 2022 Jan 12;19(2):802. doi: 10.3390/ijerph19020802 (PMC8775640; doi:10.3390/ijerph19020802)
Supplement: Supplementary file 1 [file ijerph-19-00802-s001.zip]

Archive with 1 entries (1 files):
- ijerph-1502651-supplementary.pdf
